# Supplementary material for: Diagnostic accuracy of quick SOFA score and inflammatory biomarkers for predicting community-onset bacteremia
Source: Sci Rep. 2022 Jul 1;12:11121. doi: 10.1038/s41598-022-15408-y (PMC9249749; doi:10.1038/s41598-022-15408-y)
Supplement: Supplementary file 4 — Supplementary Information 4. [file 41598_2022_15408_MOESM4_ESM.xlsx]

## Sheet: Procalcitonin
Table S3. Detailed report of sensitivity and specificity for procalcitonin
Cutpoint	Sensitivity	Specificity	Correctly classified	LR+	LR-
( >= .01 )	1	0	0.5043	1
( >= .02 )	1	0.0351	0.5217	1.0364	0
( >= .027 )	1	0.0526	0.5304	1.0556	0
( >= .036 )	1	0.0702	0.5391	1.0755	0
( >= .041 )	1	0.0877	0.5478	1.0962	0
( >= .045 )	1	0.1053	0.5565	1.1176	0
( >= .049 )	1	0.1228	0.5652	1.14	0
( >= .05 )	1	0.1754	0.5913	1.2128	0
( >= .051 )	1	0.193	0.6	1.2391	0
( >= .052 )	1	0.2105	0.6087	1.2667	0
( >= .055 )	1	0.2281	0.6174	1.2955	0
( >= .058 )	1	0.2456	0.6261	1.3256	0
( >= .063 )	1	0.2632	0.6348	1.3571	0
( >= .067 )	1	0.2807	0.6435	1.3902	0
( >= .068 )	1	0.2982	0.6522	1.425	0
( >= .069 )	1	0.3158	0.6609	1.4615	0
( >= .075 )	1	0.3333	0.6696	1.5	0
( >= .08 )	1	0.3509	0.6783	1.5405	0
( >= .085 )	0.9828	0.3509	0.6696	1.514	0.0491
( >= .09 )	0.9655	0.3684	0.6696	1.5287	0.0936
( >= .091 )	0.9483	0.3684	0.6609	1.5014	0.1404
( >= .096 )	0.9483	0.4035	0.6783	1.5898	0.1282
( >= .102 )	0.9483	0.4211	0.687	1.6379	0.1228
( >= .106 )	0.9483	0.4386	0.6957	1.6891	0.1179
( >= .123 )	0.931	0.4386	0.687	1.6584	0.1572
( >= .124 )	0.9138	0.4386	0.6783	1.6277	0.1966
( >= .126 )	0.8966	0.4386	0.6696	1.597	0.2359
( >= .138 )	0.8793	0.4386	0.6609	1.5663	0.2752
( >= .142 )	0.8793	0.4561	0.6696	1.6168	0.2646
( >= .146 )	0.8793	0.4737	0.6783	1.6707	0.2548
( >= .152 )	0.8621	0.4737	0.6696	1.6379	0.2912
( >= .157 )	0.8621	0.4912	0.6783	1.6944	0.2808
( >= .16 )	0.8621	0.5263	0.6957	1.8199	0.2621
( >= .161 )	0.8448	0.5263	0.687	1.7835	0.2948
( >= .186 )	0.8448	0.5439	0.6957	1.8521	0.2853
( >= .198 )	0.8448	0.5614	0.7043	1.9262	0.2764
( >= .204 )	0.8448	0.5789	0.713	2.0065	0.268
( >= .211 )	0.8276	0.5789	0.7043	1.9655	0.2978
( >= .225 )	0.8276	0.5965	0.713	2.051	0.289
( >= .231 )	0.8276	0.614	0.7217	2.1442	0.2808
( >= .238 )	0.8276	0.6491	0.7391	2.3586	0.2656
( >= .245 )	0.8103	0.6491	0.7304	2.3095	0.2922
( >= .247 )	0.8103	0.6667	0.7391	2.431	0.2845
( >= .255 )	0.7931	0.6667	0.7304	2.3793	0.3103
( >= .309 )	0.7759	0.6667	0.7217	2.3276	0.3362
( >= .324 )	0.7586	0.6667	0.713	2.2759	0.3621
( >= .33 )	0.7586	0.6842	0.7217	2.4023	0.3528
( >= .339 )	0.7586	0.7018	0.7304	2.5436	0.344
( >= .342 )	0.7414	0.7018	0.7217	2.4858	0.3685
( >= .355 )	0.7414	0.7193	0.7304	2.6412	0.3595
( >= .377 )	0.7414	0.7368	0.7391	2.8172	0.351
( >= .381 )	0.7241	0.7368	0.7304	2.7517	0.3744
( >= .387 )	0.7069	0.7368	0.7217	2.6862	0.3978
( >= .388 )	0.6897	0.7368	0.713	2.6207	0.4212
( >= .4 )	0.6724	0.7368	0.7043	2.5552	0.4446
( >= .403 )	0.6552	0.7368	0.6957	2.4897	0.468
( >= .454 )	0.6379	0.7368	0.687	2.4241	0.4914
( >= .46 )	0.6207	0.7368	0.6783	2.3586	0.5148
( >= .465 )	0.6207	0.7544	0.687	2.5271	0.5028
( >= .475 )	0.6034	0.7544	0.6783	2.4569	0.5257
( >= .48 )	0.6034	0.7719	0.687	2.6459	0.5137
( >= .519 )	0.5862	0.7719	0.6783	2.5703	0.5361
( >= .56 )	0.5862	0.7895	0.687	2.7845	0.5241
( >= .57 )	0.5862	0.807	0.6957	3.0376	0.5127
( >= .588 )	0.569	0.807	0.687	2.9483	0.5341
( >= .6 )	0.5517	0.807	0.6783	2.8589	0.5555
( >= .62 )	0.5517	0.8246	0.687	3.1448	0.5437
( >= .63 )	0.5345	0.8246	0.6783	3.0466	0.5646
( >= .642 )	0.5172	0.8246	0.6696	2.9483	0.5855
( >= .68 )	0.5	0.8246	0.6609	2.85	0.6064
( >= .833 )	0.5	0.8421	0.6696	3.1667	0.5938
( >= .86 )	0.5	0.8596	0.6783	3.5625	0.5816
( >= .864 )	0.4828	0.8596	0.6696	3.4397	0.6017
( >= 1.1 )	0.4828	0.8772	0.6783	3.931	0.5897
( >= 1.17 )	0.4828	0.8947	0.687	4.5862	0.5781
( >= 1.2 )	0.4828	0.9123	0.6957	5.5034	0.567
( >= 1.31 )	0.4655	0.9123	0.687	5.3069	0.5859
( >= 1.36 )	0.4483	0.9123	0.6783	5.1103	0.6048
( >= 1.38 )	0.431	0.9123	0.6696	4.9138	0.6237
( >= 1.61 )	0.3966	0.9123	0.6522	4.5207	0.6615
( >= 1.68 )	0.3793	0.9123	0.6435	4.3241	0.6804
( >= 1.95 )	0.3621	0.9123	0.6348	4.1276	0.6993
( >= 2.06 )	0.3448	0.9123	0.6261	3.931	0.7182
( >= 2.38 )	0.3276	0.9123	0.6174	3.7345	0.7371
( >= 2.41 )	0.3276	0.9298	0.6261	4.6681	0.7232
( >= 3.16 )	0.3103	0.9298	0.6174	4.4224	0.7417
( >= 3.36 )	0.2931	0.9298	0.6087	4.1767	0.7602
( >= 3.62 )	0.2931	0.9474	0.6174	5.569	0.7462
( >= 4.11 )	0.2759	0.9474	0.6087	5.2414	0.7644
( >= 4.3 )	0.2586	0.9474	0.6	4.9138	0.7826
( >= 4.35 )	0.2414	0.9474	0.5913	4.5862	0.8008
( >= 5.12 )	0.2241	0.9474	0.5826	4.2586	0.819
( >= 5.39 )	0.2069	0.9474	0.5739	3.931	0.8372
( >= 5.5 )	0.2069	0.9649	0.5826	5.8965	0.8219
( >= 6.34 )	0.2069	0.9825	0.5913	11.7931	0.8073
( >= 7.44 )	0.2069	1	0.6		0.7931
( >= 11.58 )	0.1897	1	0.5913		0.8103
( >= 18.33 )	0.1724	1	0.5826		0.8276
( >= 18.71 )	0.1552	1	0.5739		0.8448
( >= 20.27 )	0.1379	1	0.5652		0.8621
( >= 25.53 )	0.1207	1	0.5565		0.8793
( >= 29.7 )	0.1034	1	0.5478		0.8966
( >= 30.67 )	0.0862	1	0.5391		0.9138
( >= 54.8 )	0.069	1	0.5304		0.931
( >= 117.6 )	0.0517	1	0.5217		0.9483
( >= 130.75 )	0.0345	1	0.513		0.9655
( >= 232.6 )	0.0172	1	0.5043		0.9828
( > 232.6 )	0	1	0.4957		1

## Sheet: Presepsin
Table S4. Detailed report of sensitivity and specificity for presepsin
Cutpoint	Sensitivity	Specificity	Correctly classified	LR+	LR-
( >= 25 )	1	0	0.5043	1
( >= 72 )	1	0.0351	0.5217	1.0364	0
( >= 74 )	1	0.0526	0.5304	1.0556	0
( >= 91 )	1	0.0702	0.5391	1.0755	0
( >= 101 )	0.9828	0.0702	0.5304	1.0569	0.2457
( >= 106 )	0.9828	0.0877	0.5391	1.0773	0.1966
( >= 114 )	0.9828	0.1053	0.5478	1.0984	0.1638
( >= 128 )	0.9655	0.1053	0.5391	1.0791	0.3276
( >= 134 )	0.9655	0.1228	0.5478	1.1007	0.2808
( >= 135 )	0.9483	0.1228	0.5391	1.081	0.4212
( >= 148 )	0.9483	0.1404	0.5478	1.1031	0.3685
( >= 149 )	0.931	0.1579	0.5478	1.1056	0.4368
( >= 153 )	0.9138	0.1579	0.5391	1.0851	0.546
( >= 160 )	0.9138	0.1754	0.5478	1.1082	0.4914
( >= 163 )	0.9138	0.193	0.5565	1.1323	0.4467
( >= 168 )	0.9138	0.2105	0.5652	1.1575	0.4095
( >= 172 )	0.8966	0.2105	0.5565	1.1356	0.4914
( >= 174 )	0.8966	0.2281	0.5652	1.1614	0.4536
( >= 177 )	0.8966	0.2456	0.5739	1.1885	0.4212
( >= 178 )	0.8966	0.2632	0.5826	1.2167	0.3931
( >= 182 )	0.8966	0.2807	0.5913	1.2464	0.3685
( >= 187 )	0.8966	0.2982	0.6	1.2776	0.3469
( >= 191 )	0.8966	0.3158	0.6087	1.3103	0.3276
( >= 192 )	0.8966	0.3333	0.6174	1.3448	0.3103
( >= 194 )	0.8793	0.3333	0.6087	1.319	0.3621
( >= 201 )	0.8793	0.3509	0.6174	1.3546	0.344
( >= 206 )	0.8621	0.3684	0.6174	1.3649	0.3744
( >= 210 )	0.8448	0.3684	0.6087	1.3376	0.4212
( >= 212 )	0.8276	0.3684	0.6	1.3103	0.468
( >= 219 )	0.8276	0.386	0.6087	1.3478	0.4467
( >= 229 )	0.8103	0.386	0.6	1.3197	0.4914
( >= 230 )	0.8103	0.4035	0.6087	1.3585	0.47
( >= 234 )	0.8103	0.4211	0.6174	1.3997	0.4504
( >= 236 )	0.7931	0.4211	0.6087	1.3699	0.4914
( >= 248 )	0.7931	0.4386	0.6174	1.4127	0.4717
( >= 253 )	0.7931	0.4561	0.6261	1.4583	0.4536
( >= 256 )	0.7759	0.4561	0.6174	1.4266	0.4914
( >= 257 )	0.7759	0.4737	0.6261	1.4741	0.4732
( >= 282 )	0.7586	0.4737	0.6174	1.4414	0.5096
( >= 283 )	0.7586	0.4912	0.6261	1.4911	0.4914
( >= 284 )	0.7586	0.5088	0.6348	1.5443	0.4744
( >= 285 )	0.7414	0.5088	0.6261	1.5092	0.5083
( >= 298 )	0.7241	0.5263	0.6261	1.5287	0.5241
( >= 311 )	0.7241	0.5439	0.6348	1.5875	0.5072
( >= 321 )	0.7069	0.5439	0.6261	1.5497	0.5389
( >= 328 )	0.7069	0.5614	0.6348	1.6117	0.5221
( >= 335 )	0.7069	0.5789	0.6435	1.6789	0.5063
( >= 343 )	0.7069	0.5965	0.6522	1.7519	0.4914
( >= 345 )	0.6897	0.5965	0.6435	1.7091	0.5203
( >= 349 )	0.6897	0.614	0.6522	1.7868	0.5054
( >= 353 )	0.6897	0.6316	0.6609	1.8719	0.4914
( >= 356 )	0.6724	0.6316	0.6522	1.8251	0.5187
( >= 359 )	0.6724	0.6491	0.6609	1.9164	0.5047
( >= 368 )	0.6724	0.6667	0.6696	2.0172	0.4914
( >= 371 )	0.6552	0.6667	0.6609	1.9655	0.5172
( >= 372 )	0.6552	0.6842	0.6696	2.0747	0.504
( >= 376 )	0.6379	0.6842	0.6609	2.0201	0.5292
( >= 379 )	0.6207	0.7018	0.6609	2.0811	0.5405
( >= 381 )	0.6207	0.7193	0.6696	2.2112	0.5273
( >= 382 )	0.6034	0.7193	0.6609	2.1498	0.5513
( >= 385 )	0.6034	0.7368	0.6696	2.2931	0.5382
( >= 407 )	0.6034	0.7544	0.6783	2.4569	0.5257
( >= 412 )	0.569	0.7544	0.6609	2.3165	0.5714
( >= 420 )	0.5517	0.7719	0.6609	2.4191	0.5807
( >= 432 )	0.5345	0.7895	0.6609	2.5388	0.5897
( >= 438 )	0.5172	0.7895	0.6522	2.4569	0.6115
( >= 446 )	0.5172	0.807	0.6609	2.6803	0.5982
( >= 447 )	0.5	0.807	0.6522	2.5909	0.6196
( >= 462 )	0.4828	0.807	0.6435	2.5016	0.6409
( >= 466 )	0.4655	0.807	0.6348	2.4122	0.6623
( >= 467 )	0.4483	0.807	0.6261	2.3229	0.6837
( >= 508 )	0.431	0.807	0.6174	2.2335	0.705
( >= 509 )	0.431	0.8246	0.6261	2.4569	0.69
( >= 525 )	0.4138	0.8246	0.6174	2.3586	0.7109
( >= 526 )	0.3966	0.8246	0.6087	2.2603	0.7318
( >= 541 )	0.3793	0.8246	0.6	2.1621	0.7528
( >= 566 )	0.3621	0.8246	0.5913	2.0638	0.7737
( >= 594 )	0.3448	0.8246	0.5826	1.9655	0.7946
( >= 601 )	0.3448	0.8421	0.5913	2.1839	0.778
( >= 616 )	0.3448	0.8596	0.6	2.4569	0.7621
( >= 628 )	0.3276	0.8596	0.5913	2.3341	0.7822
( >= 631 )	0.3103	0.8596	0.5826	2.2112	0.8023
( >= 668 )	0.3103	0.8772	0.5913	2.5271	0.7862
( >= 712 )	0.2931	0.8772	0.5826	2.3867	0.8059
( >= 727 )	0.2759	0.8772	0.5739	2.2463	0.8255
( >= 729 )	0.2759	0.8947	0.5826	2.6207	0.8093
( >= 750 )	0.2586	0.8947	0.5739	2.4569	0.8286
( >= 771 )	0.2586	0.9123	0.5826	2.9483	0.8127
( >= 772 )	0.2414	0.9123	0.5739	2.7517	0.8316
( >= 793 )	0.2241	0.9123	0.5652	2.5552	0.8505
( >= 836 )	0.2241	0.9298	0.5739	3.194	0.8344
( >= 889 )	0.2241	0.9474	0.5826	4.2586	0.819
( >= 913 )	0.2069	0.9474	0.5739	3.931	0.8372
( >= 934 )	0.1897	0.9474	0.5652	3.6035	0.8554
( >= 968 )	0.1724	0.9474	0.5565	3.2759	0.8736
( >= 1061 )	0.1552	0.9474	0.5478	2.9483	0.8918
( >= 1076 )	0.1379	0.9474	0.5391	2.6207	0.91
( >= 1105 )	0.1207	0.9474	0.5304	2.2931	0.9282
( >= 1224 )	0.1034	0.9474	0.5217	1.9655	0.9464
( >= 1251 )	0.0862	0.9474	0.513	1.6379	0.9646
( >= 1257 )	0.0862	0.9649	0.5217	2.4569	0.947
( >= 1494 )	0.069	0.9649	0.513	1.9655	0.9649
( >= 1899 )	0.0517	0.9649	0.5043	1.4741	0.9828
( >= 2099 )	0.0345	0.9649	0.4957	0.9828	1.0006
( >= 3807 )	0.0345	0.9825	0.5043	1.9655	0.9828
( >= 4666 )	0.0172	0.9825	0.4957	0.9828	1.0003
( >= 4839 )	0	0.9825	0.487	0	1.0179
( > 4839 )	0	1	0.4957		1

## Sheet: C-reactive protein
Table S5. Detailed report of sensitivity and specificity for C-reactive protein
Cutpoint	Sensitivity	Specificity	Correctly classified	LR+	LR-
( >= .1 )	1	0	0.5043	1
( >= .3 )	1	0.0351	0.5217	1.0364	0
( >= .4 )	0.9828	0.0351	0.513	1.0185	0.4914
( >= .8 )	0.9828	0.0526	0.5217	1.0374	0.3276
( >= 1.7 )	0.9655	0.0702	0.5217	1.0384	0.4914
( >= 1.9 )	0.9483	0.0702	0.513	1.0198	0.7371
( >= 2.2 )	0.9483	0.0877	0.5217	1.0395	0.5897
( >= 3.2 )	0.9483	0.1053	0.5304	1.0598	0.4914
( >= 3.8 )	0.9138	0.1228	0.5217	1.0417	0.702
( >= 4.4 )	0.8966	0.1228	0.513	1.0221	0.8424
( >= 5.1 )	0.8793	0.1228	0.5043	1.0024	0.9828
( >= 5.3 )	0.8621	0.1228	0.4957	0.9828	1.1232
( >= 5.7 )	0.8621	0.1404	0.5043	1.0028	0.9828
( >= 6.8 )	0.8448	0.1404	0.4957	0.9828	1.1056
( >= 8.3 )	0.8448	0.1579	0.5043	1.0032	0.9828
( >= 9.3 )	0.8448	0.193	0.5217	1.0469	0.8041
( >= 9.7 )	0.8276	0.193	0.513	1.0255	0.8934
( >= 11.5 )	0.8276	0.2105	0.5217	1.0483	0.819
( >= 11.7 )	0.8276	0.2281	0.5304	1.0721	0.756
( >= 12 )	0.8276	0.2456	0.5391	1.097	0.702
( >= 13 )	0.8103	0.2456	0.5304	1.0742	0.7722
( >= 13.7 )	0.7931	0.2456	0.5217	1.0513	0.8424
( >= 13.8 )	0.7759	0.2456	0.513	1.0285	0.9126
( >= 16.9 )	0.7586	0.2456	0.5043	1.0056	0.9828
( >= 17.2 )	0.7586	0.2632	0.513	1.0296	0.9172
( >= 18.7 )	0.7586	0.2807	0.5217	1.0547	0.8599
( >= 21.6 )	0.7586	0.2982	0.5304	1.081	0.8093
( >= 22 )	0.7414	0.2982	0.5217	1.0565	0.8671
( >= 22.1 )	0.7414	0.3158	0.5304	1.0836	0.819
( >= 22.9 )	0.7414	0.3333	0.5391	1.1121	0.7759
( >= 24.3 )	0.7414	0.3509	0.5478	1.1421	0.7371
( >= 25 )	0.7414	0.3684	0.5565	1.1739	0.702
( >= 27.2 )	0.7414	0.386	0.5652	1.2074	0.6701
( >= 32.3 )	0.7241	0.386	0.5565	1.1793	0.7147
( >= 32.6 )	0.7069	0.386	0.5478	1.1512	0.7594
( >= 34 )	0.6897	0.386	0.5391	1.1232	0.8041
( >= 34.2 )	0.6897	0.4035	0.5478	1.1562	0.7691
( >= 34.6 )	0.6897	0.4211	0.5565	1.1912	0.7371
( >= 34.9 )	0.6724	0.4211	0.5478	1.1614	0.778
( >= 35.3 )	0.6552	0.4211	0.5391	1.1317	0.819
( >= 37.1 )	0.6379	0.4211	0.5304	1.1019	0.8599
( >= 38.2 )	0.6379	0.4386	0.5391	1.1363	0.8255
( >= 38.4 )	0.6207	0.4386	0.5304	1.1056	0.8648
( >= 38.6 )	0.6207	0.4561	0.5391	1.1413	0.8316
( >= 38.9 )	0.6034	0.4561	0.5304	1.1096	0.8694
( >= 40.6 )	0.6034	0.4737	0.5391	1.1466	0.8372
( >= 40.8 )	0.6034	0.4912	0.5478	1.1861	0.8073
( >= 42 )	0.5862	0.4912	0.5391	1.1522	0.8424
( >= 44.2 )	0.5862	0.5088	0.5478	1.1933	0.8133
( >= 47.7 )	0.5862	0.5263	0.5565	1.2375	0.7862
( >= 50.6 )	0.5862	0.5439	0.5652	1.2851	0.7608
( >= 50.9 )	0.5862	0.5614	0.5739	1.3366	0.7371
( >= 51.7 )	0.569	0.5614	0.5652	1.2972	0.7678
( >= 52.2 )	0.569	0.5789	0.5739	1.3513	0.7445
( >= 54 )	0.5517	0.5789	0.5652	1.3103	0.7743
( >= 55.1 )	0.5517	0.5965	0.5739	1.3673	0.7515
( >= 55.9 )	0.5345	0.5965	0.5652	1.3246	0.7804
( >= 56.7 )	0.5172	0.5965	0.5565	1.2819	0.8093
( >= 58.7 )	0.5172	0.614	0.5652	1.3401	0.7862
( >= 60.3 )	0.5172	0.6316	0.5739	1.4039	0.7644
( >= 63.4 )	0.5	0.6316	0.5652	1.3571	0.7917
( >= 65.2 )	0.5	0.6491	0.5739	1.425	0.7703
( >= 66.4 )	0.4828	0.6491	0.5652	1.3759	0.7968
( >= 72.5 )	0.4828	0.6667	0.5739	1.4483	0.7759
( >= 74.2 )	0.4828	0.6842	0.5826	1.5287	0.756
( >= 74.9 )	0.4655	0.6842	0.5739	1.4741	0.7812
( >= 78.4 )	0.4483	0.6842	0.5652	1.4195	0.8064
( >= 82.2 )	0.4483	0.7018	0.5739	1.503	0.7862
( >= 88.5 )	0.4483	0.7193	0.5826	1.597	0.767
( >= 95.7 )	0.4483	0.7368	0.5913	1.7034	0.7488
( >= 97 )	0.431	0.7368	0.5826	1.6379	0.7722
( >= 102 )	0.431	0.7544	0.5913	1.7549	0.7542
( >= 103.1 )	0.4138	0.7544	0.5826	1.6847	0.7771
( >= 103.4 )	0.4138	0.7719	0.5913	1.8143	0.7594
( >= 108.8 )	0.4138	0.7895	0.6	1.9655	0.7425
( >= 117.2 )	0.3966	0.7895	0.5913	1.8836	0.7644
( >= 117.8 )	0.3966	0.807	0.6	2.0549	0.7478
( >= 121.2 )	0.3966	0.8246	0.6087	2.2603	0.7318
( >= 123.8 )	0.3793	0.8246	0.6	2.1621	0.7528
( >= 124.1 )	0.3621	0.8246	0.5913	2.0638	0.7737
( >= 124.7 )	0.3448	0.8246	0.5826	1.9655	0.7946
( >= 125.2 )	0.3448	0.8421	0.5913	2.1839	0.778
( >= 128 )	0.3448	0.8596	0.6	2.4569	0.7621
( >= 130.9 )	0.3276	0.8596	0.5913	2.3341	0.7822
( >= 136.4 )	0.3103	0.8596	0.5826	2.2112	0.8023
( >= 143.1 )	0.3103	0.8772	0.5913	2.5271	0.7862
( >= 145 )	0.2931	0.8772	0.5826	2.3867	0.8059
( >= 151.9 )	0.2931	0.8947	0.5913	2.7845	0.7901
( >= 155.9 )	0.2759	0.8947	0.5826	2.6207	0.8093
( >= 165.2 )	0.2586	0.8947	0.5739	2.4569	0.8286
( >= 170 )	0.2414	0.8947	0.5652	2.2931	0.8479
( >= 182 )	0.2241	0.8947	0.5565	2.1293	0.8671
( >= 189.1 )	0.2069	0.8947	0.5478	1.9655	0.8864
( >= 203.3 )	0.2069	0.9123	0.5565	2.3586	0.8694
( >= 203.7 )	0.2069	0.9298	0.5652	2.9483	0.853
( >= 204.5 )	0.1897	0.9298	0.5565	2.7026	0.8715
( >= 208.4 )	0.1724	0.9298	0.5478	2.4569	0.89
( >= 227.3 )	0.1552	0.9298	0.5391	2.2112	0.9086
( >= 230.7 )	0.1552	0.9474	0.5478	2.9483	0.8918
( >= 234 )	0.1379	0.9474	0.5391	2.6207	0.91
( >= 242.8 )	0.1207	0.9474	0.5304	2.2931	0.9282
( >= 255 )	0.1207	0.9649	0.5391	3.4397	0.9113
( >= 261.4 )	0.1034	0.9649	0.5304	2.9483	0.9292
( >= 296.5 )	0.1034	0.9825	0.5391	5.8965	0.9126
( >= 309.7 )	0.0862	0.9825	0.5304	4.9138	0.9301
( >= 314.5 )	0.069	0.9825	0.5217	3.931	0.9477
( >= 357.9 )	0.0517	0.9825	0.513	2.9483	0.9652
( >= 395.3 )	0.0517	1	0.5217		0.9483
( >= 417.1 )	0.0345	1	0.513		0.9655
( >= 463.5 )	0.0172	1	0.5043		0.9828
( > 463.5 )	0	1	0.4957		1

## Sheet: Respiratory rate
Table S6. Detailed report of sensitivity and specificity for respiratory rate
Cutpoint	Sensitivity	Specificity	Correctly classified	LR+	LR-
( >= 12 )	1	0	0.5043	1
( >= 14 )	0.9655	0.0351	0.5043	1.0006	0.9828
( >= 16 )	0.9655	0.0877	0.5304	1.0584	0.3931
( >= 17 )	0.9138	0.3684	0.6435	1.4468	0.234
( >= 18 )	0.8966	0.3684	0.6348	1.4195	0.2808
( >= 20 )	0.6724	0.6491	0.6609	1.9164	0.5047
( >= 21 )	0.5345	0.8246	0.6783	3.0466	0.5646
( >= 22 )	0.5	0.8772	0.687	4.0714	0.57
( >= 23 )	0.431	0.8947	0.6609	4.0948	0.6359
( >= 24 )	0.3966	0.8947	0.6435	3.7672	0.6744
( >= 26 )	0.2241	0.9825	0.6	12.7759	0.7897
( >= 28 )	0.1552	0.9825	0.5652	8.8448	0.8599
( >= 30 )	0.1207	1	0.5565		0.8793
( >= 38 )	0.0172	1	0.5043		0.9828
( > 38 )	0	1	0.4957		1

## Sheet: Body temperature
Table S7. Detailed report of sensitivity and specificity for body temperature
Cutpoint	Sensitivity	Specificity	Correctly classified	LR+	LR-
( >= 35.9 )	1	0	0.5043	1
( >= 36 )	0.9828	0	0.4957	0.9828
( >= 36.1 )	0.9828	0.0175	0.5043	1.0003	0.9828
( >= 36.2 )	0.9828	0.0351	0.513	1.0185	0.4914
( >= 36.3 )	0.9828	0.0526	0.5217	1.0374	0.3276
( >= 36.4 )	0.9138	0.0702	0.4957	0.9828	1.2284
( >= 36.5 )	0.9138	0.1404	0.5304	1.063	0.6142
( >= 36.6 )	0.9138	0.193	0.5565	1.1323	0.4467
( >= 36.7 )	0.8966	0.2456	0.5739	1.1885	0.4212
( >= 36.8 )	0.8966	0.2982	0.6	1.2776	0.3469
( >= 36.9 )	0.8621	0.2982	0.5826	1.2284	0.4625
( >= 37 )	0.8448	0.3509	0.6	1.3015	0.4422
( >= 37.1 )	0.8448	0.386	0.6174	1.3759	0.402
( >= 37.2 )	0.8276	0.4386	0.6348	1.4741	0.3931
( >= 37.3 )	0.8103	0.4737	0.6435	1.5397	0.4004
( >= 37.4 )	0.8103	0.4912	0.6522	1.5927	0.3861
( >= 37.5 )	0.7931	0.6316	0.713	2.1527	0.3276
( >= 37.6 )	0.7931	0.6667	0.7304	2.3793	0.3103
( >= 37.7 )	0.7759	0.6842	0.7304	2.4569	0.3276
( >= 37.8 )	0.7069	0.6842	0.6957	2.2385	0.4284
( >= 37.9 )	0.6724	0.7018	0.687	2.2546	0.4668
( >= 38 )	0.6552	0.7368	0.6957	2.4897	0.468
( >= 38.1 )	0.569	0.7719	0.6696	2.4947	0.5584
( >= 38.2 )	0.5172	0.807	0.6609	2.6803	0.5982
( >= 38.3 )	0.4828	0.807	0.6435	2.5016	0.6409
( >= 38.4 )	0.4828	0.8421	0.6609	3.0575	0.6142
( >= 38.6 )	0.431	0.8421	0.6348	2.7299	0.6756
( >= 38.8 )	0.4138	0.8947	0.6522	3.931	0.6552
( >= 38.9 )	0.3621	0.9123	0.6348	4.1276	0.6993
( >= 39 )	0.3103	0.9123	0.6087	3.5379	0.756
( >= 39.1 )	0.2586	0.9474	0.6	4.9138	0.7826
( >= 39.2 )	0.2414	0.9474	0.5913	4.5862	0.8008
( >= 39.3 )	0.1897	0.9474	0.5652	3.6035	0.8554
( >= 39.4 )	0.1552	0.9649	0.5565	4.4224	0.8755
( >= 39.5 )	0.1379	0.9649	0.5478	3.931	0.8934
( >= 39.6 )	0.1034	0.9825	0.5391	5.8965	0.9126
( >= 39.7 )	0.0862	0.9825	0.5304	4.9138	0.9301
( >= 39.8 )	0.069	0.9825	0.5217	3.931	0.9477
( >= 40.2 )	0.0172	1	0.5043		0.9828
( > 40.2 )	0	1	0.4957		1

## Sheet: Neutrophils
Table S8. Detailed report of sensitivity and specificity for neutrophils
Cutpoint	Sensitivity	Specificity	Correctly classified	LR+	LR-
( >= 870 )	1	0	0.5043	1
( >= 1050 )	0.9828	0	0.4957	0.9828
( >= 1320 )	0.9483	0	0.4783	0.9483
( >= 1490 )	0.9483	0.0175	0.487	0.9652	2.9483
( >= 2040 )	0.9483	0.0351	0.4957	0.9828	1.4741
( >= 2080 )	0.931	0.0351	0.487	0.9649	1.9655
( >= 2240 )	0.931	0.0526	0.4957	0.9828	1.3103
( >= 2410 )	0.9138	0.0526	0.487	0.9646	1.6379
( >= 2820 )	0.9138	0.0702	0.4957	0.9828	1.2284
( >= 2960 )	0.9138	0.0877	0.5043	1.0017	0.9828
( >= 3120 )	0.9138	0.1053	0.513	1.0213	0.819
( >= 3180 )	0.8966	0.1053	0.5043	1.002	0.9828
( >= 3190 )	0.8966	0.1228	0.513	1.0221	0.8424
( >= 3200 )	0.8966	0.1404	0.5217	1.0429	0.7371
( >= 3400 )	0.8966	0.1579	0.5304	1.0647	0.6552
( >= 3570 )	0.8966	0.1754	0.5391	1.0873	0.5897
( >= 3770 )	0.8966	0.193	0.5478	1.1109	0.5361
( >= 3810 )	0.8793	0.193	0.5391	1.0896	0.6254
( >= 3920 )	0.8793	0.2105	0.5478	1.1138	0.5733
( >= 3940 )	0.8621	0.2105	0.5391	1.092	0.6552
( >= 3942 )	0.8621	0.2281	0.5478	1.1168	0.6048
( >= 3960 )	0.8621	0.2456	0.5565	1.1427	0.5616
( >= 4050 )	0.8448	0.2456	0.5478	1.1199	0.6318
( >= 4200 )	0.8448	0.2632	0.5565	1.1466	0.5897
( >= 4600 )	0.8448	0.2807	0.5652	1.1745	0.5528
( >= 4730 )	0.8448	0.2982	0.5739	1.2039	0.5203
( >= 4840 )	0.8448	0.3158	0.5826	1.2347	0.4914
( >= 4920 )	0.8276	0.3158	0.5739	1.2095	0.546
( >= 5010 )	0.8276	0.3333	0.5826	1.2414	0.5172
( >= 5070 )	0.8276	0.3509	0.5913	1.2749	0.4914
( >= 5250 )	0.8103	0.3509	0.5826	1.2484	0.5405
( >= 5380 )	0.7931	0.3509	0.5739	1.2218	0.5897
( >= 5530 )	0.7931	0.3684	0.5826	1.2557	0.5616
( >= 5690 )	0.7931	0.386	0.5913	1.2916	0.5361
( >= 5860 )	0.7759	0.386	0.5826	1.2635	0.5807
( >= 6130 )	0.7759	0.4035	0.5913	1.3007	0.5555
( >= 6170 )	0.7586	0.4035	0.5826	1.2718	0.5982
( >= 6190 )	0.7414	0.4035	0.5739	1.2429	0.6409
( >= 6250 )	0.7241	0.4035	0.5652	1.214	0.6837
( >= 6270 )	0.7069	0.4035	0.5565	1.1851	0.7264
( >= 6400 )	0.7069	0.4211	0.5652	1.221	0.6961
( >= 6570 )	0.7069	0.4386	0.5739	1.2592	0.6683
( >= 6790 )	0.7069	0.4561	0.5826	1.2998	0.6426
( >= 7220 )	0.6897	0.4737	0.5826	1.3103	0.6552
( >= 7290 )	0.6897	0.4912	0.5913	1.3555	0.6318
( >= 7460 )	0.6897	0.5088	0.6	1.4039	0.61
( >= 7600 )	0.6724	0.5088	0.5913	1.3688	0.6439
( >= 7690 )	0.6552	0.5088	0.5826	1.3337	0.6778
( >= 7800 )	0.6552	0.5263	0.5913	1.3831	0.6552
( >= 7840 )	0.6552	0.5439	0.6	1.4363	0.634
( >= 7910 )	0.6552	0.5614	0.6087	1.4938	0.6142
( >= 7940 )	0.6379	0.5614	0.6	1.4545	0.6449
( >= 7970 )	0.6207	0.5614	0.5913	1.4152	0.6756
( >= 8040 )	0.6207	0.5965	0.6087	1.5382	0.6359
( >= 8060 )	0.6207	0.614	0.6174	1.6082	0.6177
( >= 8070 )	0.6034	0.614	0.6087	1.5635	0.6458
( >= 8310 )	0.5862	0.614	0.6	1.5188	0.6739
( >= 8330 )	0.5862	0.6316	0.6087	1.5911	0.6552
( >= 8400 )	0.569	0.6316	0.6	1.5443	0.6825
( >= 8470 )	0.5517	0.6316	0.5913	1.4975	0.7098
( >= 8510 )	0.5517	0.6491	0.6	1.5724	0.6906
( >= 8620 )	0.5345	0.6491	0.5913	1.5233	0.7171
( >= 8630 )	0.5345	0.6667	0.6	1.6034	0.6983
( >= 8680 )	0.5172	0.6667	0.5913	1.5517	0.7241
( >= 8710 )	0.5172	0.6842	0.6	1.6379	0.7056
( >= 8720 )	0.5172	0.7018	0.6087	1.7343	0.6879
( >= 8830 )	0.5	0.7018	0.6	1.6765	0.7125
( >= 9200 )	0.5	0.7193	0.6087	1.7813	0.6951
( >= 9400 )	0.5	0.7368	0.6174	1.9	0.6786
( >= 9410 )	0.4828	0.7368	0.6087	1.8345	0.702
( >= 9460 )	0.4828	0.7544	0.6174	1.9655	0.6856
( >= 9560 )	0.4828	0.7719	0.6261	2.1167	0.6701
( >= 9810 )	0.4655	0.7719	0.6174	2.0411	0.6924
( >= 9830 )	0.4655	0.7895	0.6261	2.2112	0.677
( >= 9860 )	0.4483	0.7895	0.6174	2.1293	0.6989
( >= 9900 )	0.431	0.7895	0.6087	2.0474	0.7207
( >= 10040 )	0.4138	0.7895	0.6	1.9655	0.7425
( >= 10090 )	0.4138	0.807	0.6087	2.1442	0.7264
( >= 10220 )	0.3966	0.807	0.6	2.0549	0.7478
( >= 10270 )	0.3966	0.8246	0.6087	2.2603	0.7318
( >= 10510 )	0.3793	0.8246	0.6	2.1621	0.7528
( >= 10580 )	0.3621	0.8246	0.5913	2.0638	0.7737
( >= 10740 )	0.3621	0.8421	0.6	2.2931	0.7575
( >= 10934 )	0.3448	0.8421	0.5913	2.1839	0.778
( >= 11500 )	0.3276	0.8421	0.5826	2.0747	0.7985
( >= 11690 )	0.3103	0.8421	0.5739	1.9655	0.819
( >= 11980 )	0.2931	0.8421	0.5652	1.8563	0.8394
( >= 12360 )	0.2759	0.8421	0.5565	1.7471	0.8599
( >= 12420 )	0.2586	0.8421	0.5478	1.6379	0.8804
( >= 12440 )	0.2586	0.8596	0.5565	1.8427	0.8624
( >= 12910 )	0.2414	0.8596	0.5478	1.7198	0.8825
( >= 12950 )	0.2414	0.8772	0.5565	1.9655	0.8648
( >= 13130 )	0.2241	0.8772	0.5478	1.8251	0.8845
( >= 13150 )	0.2069	0.8772	0.5391	1.6847	0.9041
( >= 13470 )	0.2069	0.8947	0.5478	1.9655	0.8864
( >= 13830 )	0.1897	0.8947	0.5391	1.8017	0.9057
( >= 14130 )	0.1724	0.8947	0.5304	1.6379	0.9249
( >= 14280 )	0.1552	0.8947	0.5217	1.4741	0.9442
( >= 14390 )	0.1552	0.9123	0.5304	1.769	0.9261
( >= 14480 )	0.1379	0.9123	0.5217	1.5724	0.945
( >= 14490 )	0.1207	0.9123	0.513	1.3759	0.9639
( >= 15109 )	0.1207	0.9298	0.5217	1.7198	0.9457
( >= 16620 )	0.1034	0.9298	0.513	1.4741	0.9642
( >= 17860 )	0.1034	0.9474	0.5217	1.9655	0.9464
( >= 17950 )	0.0862	0.9474	0.513	1.6379	0.9646
( >= 18430 )	0.0862	0.9649	0.5217	2.4569	0.947
( >= 18840 )	0.069	0.9649	0.513	1.9655	0.9649
( >= 19320 )	0.0517	0.9649	0.5043	1.4741	0.9828
( >= 20360 )	0.0517	0.9825	0.513	2.9483	0.9652
( >= 21000 )	0.0345	0.9825	0.5043	1.9655	0.9828
( >= 22290 )	0.0345	1	0.513		0.9655
( >= 24690 )	0.0172	1	0.5043		0.9828
( > 24690 )	0	1	0.4957		1

## Sheet: Total leucocytes
Table S9. Detailed report of sensitivity and specificity for total leucocytes
Cutpoint	Sensitivity	Specificity	Correctly classified	LR+	LR-
( >= 1380 )	1	0	0.5043	1
( >= 1420 )	0.9828	0	0.4957	0.9828
( >= 1810 )	0.9655	0	0.487	0.9655
( >= 2750 )	0.9483	0	0.4783	0.9483
( >= 2840 )	0.9483	0.0175	0.487	0.9652	2.9483
( >= 2920 )	0.9483	0.0351	0.4957	0.9828	1.4741
( >= 3260 )	0.9483	0.0526	0.5043	1.001	0.9828
( >= 3340 )	0.931	0.0526	0.4957	0.9828	1.3103
( >= 3530 )	0.9138	0.0526	0.487	0.9646	1.6379
( >= 3810 )	0.9138	0.0702	0.4957	0.9828	1.2284
( >= 4030 )	0.8966	0.0702	0.487	0.9642	1.4741
( >= 4340 )	0.8966	0.0877	0.4957	0.9828	1.1793
( >= 4400 )	0.8966	0.1053	0.5043	1.002	0.9828
( >= 4440 )	0.8793	0.1053	0.4957	0.9828	1.1466
( >= 4620 )	0.8793	0.1228	0.5043	1.0024	0.9828
( >= 4710 )	0.8621	0.1228	0.4957	0.9828	1.1232
( >= 4930 )	0.8621	0.1404	0.5043	1.0028	0.9828
( >= 5000 )	0.8621	0.1579	0.513	1.0237	0.8736
( >= 5250 )	0.8621	0.1754	0.5217	1.0455	0.7862
( >= 5350 )	0.8621	0.193	0.5304	1.0682	0.7147
( >= 5570 )	0.8448	0.193	0.5217	1.0469	0.8041
( >= 5720 )	0.8448	0.2105	0.5304	1.0701	0.7371
( >= 5800 )	0.8448	0.2281	0.5391	1.0944	0.6804
( >= 6120 )	0.8448	0.2456	0.5478	1.1199	0.6318
( >= 6320 )	0.8276	0.2456	0.5391	1.097	0.702
( >= 6400 )	0.8103	0.2456	0.5304	1.0742	0.7722
( >= 6650 )	0.7931	0.2456	0.5217	1.0513	0.8424
( >= 6800 )	0.7931	0.2632	0.5304	1.0764	0.7862
( >= 6840 )	0.7759	0.2632	0.5217	1.053	0.8517
( >= 6890 )	0.7759	0.2807	0.5304	1.0786	0.7985
( >= 6940 )	0.7759	0.2982	0.5391	1.1056	0.7515
( >= 7070 )	0.7586	0.2982	0.5304	1.081	0.8093
( >= 7450 )	0.7586	0.3158	0.5391	1.1088	0.7644
( >= 7470 )	0.7414	0.3158	0.5304	1.0836	0.819
( >= 7520 )	0.7414	0.3333	0.5391	1.1121	0.7759
( >= 7630 )	0.7241	0.3333	0.5304	1.0862	0.8276
( >= 7770 )	0.7241	0.3509	0.5391	1.1156	0.7862
( >= 8260 )	0.7241	0.3684	0.5478	1.1466	0.7488
( >= 8360 )	0.7069	0.3684	0.5391	1.1193	0.7956
( >= 8420 )	0.6897	0.3684	0.5304	1.092	0.8424
( >= 8490 )	0.6724	0.3684	0.5217	1.0647	0.8892
( >= 8680 )	0.6552	0.3684	0.513	1.0374	0.936
( >= 8700 )	0.6552	0.386	0.5217	1.067	0.8934
( >= 9020 )	0.6552	0.4035	0.5304	1.0984	0.8546
( >= 9260 )	0.6552	0.4211	0.5391	1.1317	0.819
( >= 9280 )	0.6552	0.4386	0.5478	1.167	0.7862
( >= 9300 )	0.6552	0.4561	0.5565	1.2047	0.756
( >= 9360 )	0.6552	0.4737	0.5652	1.2448	0.728
( >= 9440 )	0.6552	0.4912	0.5739	1.2878	0.702
( >= 9590 )	0.6379	0.4912	0.5652	1.2539	0.7371
( >= 9600 )	0.6207	0.4912	0.5565	1.22	0.7722
( >= 9650 )	0.6207	0.5088	0.5652	1.2635	0.7455
( >= 9710 )	0.6207	0.5439	0.5826	1.3607	0.6974
( >= 9760 )	0.6207	0.5614	0.5913	1.4152	0.6756
( >= 9800 )	0.6034	0.5614	0.5826	1.3759	0.7064
( >= 9840 )	0.6034	0.5789	0.5913	1.4332	0.685
( >= 9860 )	0.5862	0.5789	0.5826	1.3922	0.7147
( >= 9990 )	0.569	0.5789	0.5739	1.3513	0.7445
( >= 10020 )	0.569	0.5965	0.5826	1.41	0.7226
( >= 10090 )	0.5517	0.5965	0.5739	1.3673	0.7515
( >= 10260 )	0.5517	0.614	0.5826	1.4295	0.73
( >= 10410 )	0.5517	0.6316	0.5913	1.4975	0.7098
( >= 10490 )	0.5345	0.6316	0.5826	1.4507	0.7371
( >= 10610 )	0.5172	0.6316	0.5739	1.4039	0.7644
( >= 10770 )	0.5	0.6316	0.5652	1.3571	0.7917
( >= 11130 )	0.4828	0.6316	0.5565	1.3103	0.819
( >= 11210 )	0.4655	0.6491	0.5565	1.3267	0.8234
( >= 11230 )	0.4655	0.6667	0.5652	1.3966	0.8017
( >= 11360 )	0.4655	0.6842	0.5739	1.4741	0.7812
( >= 11400 )	0.4483	0.6842	0.5652	1.4195	0.8064
( >= 11420 )	0.431	0.6842	0.5565	1.3649	0.8316
( >= 11450 )	0.431	0.7018	0.5652	1.4452	0.8108
( >= 11590 )	0.4138	0.7018	0.5565	1.3874	0.8353
( >= 11860 )	0.4138	0.7193	0.5652	1.4741	0.815
( >= 11870 )	0.3966	0.7193	0.5565	1.4127	0.8389
( >= 12090 )	0.3966	0.7368	0.5652	1.5069	0.819
( >= 12120 )	0.3966	0.7544	0.5739	1.6145	0.7999
( >= 12320 )	0.3793	0.7544	0.5652	1.5443	0.8228
( >= 12390 )	0.3793	0.7719	0.5739	1.6631	0.8041
( >= 12540 )	0.3621	0.7719	0.5652	1.5875	0.8264
( >= 12740 )	0.3621	0.7895	0.5739	1.7198	0.808
( >= 13070 )	0.3621	0.807	0.5826	1.8762	0.7905
( >= 13460 )	0.3448	0.807	0.5739	1.7868	0.8118
( >= 13570 )	0.3276	0.807	0.5652	1.6975	0.8332
( >= 13680 )	0.3276	0.8246	0.5739	1.8672	0.8155
( >= 14290 )	0.3103	0.8246	0.5652	1.769	0.8364
( >= 14530 )	0.2931	0.8246	0.5565	1.6707	0.8573
( >= 14570 )	0.2586	0.8246	0.5391	1.4741	0.8991
( >= 14740 )	0.2414	0.8246	0.5304	1.3759	0.92
( >= 14950 )	0.2241	0.8246	0.5217	1.2776	0.9409
( >= 15270 )	0.2241	0.8421	0.5304	1.4195	0.9213
( >= 15810 )	0.2069	0.8421	0.5217	1.3103	0.9418
( >= 15860 )	0.2069	0.8596	0.5304	1.4741	0.9226
( >= 15880 )	0.2069	0.8772	0.5391	1.6847	0.9041
( >= 16150 )	0.2069	0.8947	0.5478	1.9655	0.8864
( >= 16640 )	0.1897	0.8947	0.5391	1.8017	0.9057
( >= 16830 )	0.1724	0.8947	0.5304	1.6379	0.9249
( >= 17220 )	0.1552	0.8947	0.5217	1.4741	0.9442
( >= 17260 )	0.1207	0.8947	0.5043	1.1466	0.9828
( >= 17460 )	0.1207	0.9123	0.513	1.3759	0.9639
( >= 17660 )	0.1034	0.9123	0.5043	1.1793	0.9828
( >= 19840 )	0.1034	0.9298	0.513	1.4741	0.9642
( >= 20020 )	0.0862	0.9298	0.5043	1.2284	0.9828
( >= 20890 )	0.0862	0.9474	0.513	1.6379	0.9646
( >= 21590 )	0.069	0.9474	0.5043	1.3103	0.9828
( >= 21790 )	0.0517	0.9474	0.4957	0.9828	1.001
( >= 22090 )	0.0517	0.9649	0.5043	1.4741	0.9828
( >= 22560 )	0.0517	0.9825	0.513	2.9483	0.9652
( >= 24450 )	0.0345	0.9825	0.5043	1.9655	0.9828
( >= 28660 )	0.0172	0.9825	0.4957	0.9828	1.0003
( >= 66910 )	0	0.9825	0.487	0	1.0179
( > 66910 )	0	1	0.4957		1
